# Supplementary material for: Heteroligand Iron(V) Complexes Containing Porphyrazine, trans-Di[benzo]porphyrazine or Tetra[benzo]porphyrazine, Oxo and Fluoro Ligands: DFT Quantum-Chemical Study
Source: Int J Mol Sci. 2023 Mar 29;24(7):6442. doi: 10.3390/ijms24076442 (PMC10094394; doi:10.3390/ijms24076442)
Supplement: Supplementary file 1 [file ijms-24-06442-s001.zip]

Archive with 1 entries (1 files):
- ijms-2276806-supplementary.pdf
